# Supplementary material for: Development of a community health inclusion index: an evaluation tool for improving inclusion of people with disabilities in community health initiatives
Source: BMC Public Health. 2015 Oct 13;15:1050. doi: 10.1186/s12889-015-2381-2 (PMC4603756; doi:10.1186/s12889-015-2381-2)
Supplement: Additional file 3: — Expert Panel Results.xlsx: A database of the items kept and removed by the Expert Panel as part of the development of the CHII. (XLSX 25 kb) [file 12889_2015_2381_MOESM3_ESM.xlsx]

## Sheet: FINAL
Item	Kept = 1 or Removed= 0
Nutrition
Staff Training Nutrition
Training on working with persons with different types of disabilities	1
Training on ADA requirements	0
Training on the accessibility features of the facility	0
Training on person-first terminology	1
Training on providing encouragement to persons with disabilities	0
Training on communicating with people with different types of disabilities	1
Training on disability culture	0
Training on providing nutrition education for persons with disabilities	0
Training on written and electronic resources for reference when working with persons with disabilities	1
Continuing education activities related to working with persons with disabilities are supported	0
Staff at all levels receive disability training	1
Persons with disabilities are included in the training	1
Disability training is part of human resource policies	1
Healthy Food Policies
Is funding available for healthy eating partnerships, programs and incentives in the community or a specific sector?	1
Are food vouchers, such as food stamps or WIC, accepted at the _____?	1
Are vending machines used as a source of revenue for programs and organizations?	0
Is there a policy or strategies to make the prices of healthy foods comparable to unhealthy foods?	1
Are there policies or official guidelines on the availability of healthy foods at meetings and other gatherings?	1
Does the school have policies prohibiting use of food as a reward or punishment for behavior or academic performance?	1
Is it standard practice to put nutrition goals in students' Individualized Education Programs?	1
Is there a policy about providing nutrition programs with topics specifically for persons with disabilities?	1
Is there a policy that meals provided have to meet nutrition standards?	1
Are there policies related to vending machines, such as stocking healthy items or restricting access?	1
Is there a policy on limiting fundraising events with unhealthy foods?	0
Are there at least 20 minutes allocated to eat lunch?	1
Is there access to equipment (microwave, fridge) in kitchens at various venues (cafeteria, classroom) to allow for keeping and storing healthy foods?	1
Are staff involved in the development and implementation of food policy?	1
Do staff serve as role models for others by consuming and purchasing healthy meals and snacks?	1
Wellness Coalition
Healthy eating coalition strategically includes coalition members representing the disability community	1
Strategies adopted by the healthy eating coalition include those geared towards persons with disabilities	1
Community members, family members, and persons with disabilities are involved in food policy development	1
Funding is dedicated to inclusive programming	0
Meetings are held in accessible locations	1
Healthy Food Information
Menus	1
Nutrition labels	1
Posters	0
Brochures and marketing materials	1
Nutrition program materials	1
Healthy Food Availability
Does the venue carry low-fat dairy products?	0
Does the venue carry fresh fruits and vegetables?	1
Does the venue carry whole grain products?	1
Does the venue carry healthy beverage items, such as 100% juice, water or low-fat milk?	1
Are venues offering healthy foods easily reached by foot, bike, or rolling from the _______?	1
Is food and beverage nutrition information posted at the _____?	0
Healthy Food Promotion
Healthy food and beverage choices are promoted by placement in a highly visible location	1
Healthy food items are located on shelves at eye level in food stores	1
Products at the venue are organized and easy to find	0
Unhealthy food is placed at the front of the venue	0
Signage is visible that promotes consumption of healthy foods	1
Signage is visible that promotes consumption of unhealthy foods	0
Prices of healthy foods compared to unhealthy foods	1
Food Store
The food aisles are at least 3 ft. wide	1
There are no obstacles such as promotional displays	1
Electronic carts for shoppers	1
Adaptive carts that can be used with a mobility device	1
Staff is available to assist in getting around the store	1
Accessible checkout aisles are designated with the International Symbol of Accessibility	1
Cafeteria/Restaurant
Salad bar can be reached by person in a wheelchair	0
Menus available in alternative formats	1
Seating areas at food locations that can accommodate persons with disabilities and their mobility device	1
Food service line at least 3 feet wide	1
Dining utensils in self serve eateries can be reached by a person using a mobility device	0
Staff available to assist customers with disabilities	1
Placement of products on shelves or in displays makes it difficult for person with disabilities to reach them	0
A portion of food-ordering counters (deli, bakery) can be easily reached	1
Farmers Markets
Site has benches or other resting areas	0
Farmers market has a shopping assistant available to help	1
Option to purchase items at different stands and collect them all at the end	0
Held in an accessible location	1
Adaptive equipment is available	0
Food vouchers, such as food stamps (SNAP or WIC) are accepted	1
Accommodations are provided for persons with disabilities	1
Community Gardens
Raised garden containers are available	1
Site has benches or other resting areas	1
Held at an accessible location	1
Accommodations are provided for persons with disabilities	1
Adaptive equipment available	1
Staff is available to assist	1
Community Nutrition Programs
Do grocery stores in the community offer home delivery service?	1
Are low cost healthy eating programs available?	1
Does health promotion counseling incorporate healthy eating, nutrition, preparing food and/or shopping?	1
Do promotional materials for nutrition programs indicate the program is inclusive of persons with disabilities?	1
Nutrition Programs
Accommodations provided to persons with disabilities so they can participate in a nutrition program	1
Adaptive equipment is available, such as in a cooking class	1
Sign language interpreters	0
The program covers topics geared towards persons with disabilities	0
Located in an accessible location	1
There is advertising of the inclusive nutrition program	1
Discounts available to offset the program cost	1
Physical Activity
Physical activity promotion
Are there signs posted at the _____ that encourage physical activity?	1
Is physical activity site clean and well maintained?	1
Is there an outdoor open space at the ____ that is available for being physically active?	0
Are incentives provided to employees to engage in physical activity?	1
Do staff model positive physical activity behaviors by being physically active at the ____?	1
Do promotional materials include persons with disabilities and display accessible features?	1
Are there parks or recreation facilities within walking/rolling distance of the _____?	1
Are there discounted memberships or reduced program fees available at the ____?	1
Does health promotion counseling incorporate physical activity for persons with disabilities?	1
How many adapted physical activity classes or programs are available in the community-at-large?	1
Are there adapted physical activity classes or programs available in the community-at-large for older adults?	0
Are there adapted physical activity classes or programs available in the community-at-large for children?	0
Are there adapted physical activity classes or programs available in the community-at-large for adults?	0
Are there classes/programs in the community-at-large that have modified to be inclusive of persons with disabilities?	1
Is the physical activity location too crowded?	0
Locker Rooms
Paths in the locker room at least 3 feet wide	1
Paths in the locker room are free of obstacles	1
Locker door handles can be reached by a person using a mobility device	1
Locker doors can be opened without grasping, pinching, twisting or pulling with fingers	0
Locker room benches wide enough for transfer from mobility device	0
At least 3 feet between a bench and other benches or obstacles	1
Private or family changing room available	0
Showers
Hand held spray hose	1
Grab bars on the walls	1
There is a seat	1
Shower controls can be operated without tight grasping, pinching or twisting of the wrist	0
Slip-resistant surfaces	0
Entrance wide enough for mobility device	0
Threshold of roll-in shower level with the floor, free of obstacles	1
Shower seat adjacent to shower controls	0
Playground
Elevated playground equipment has ramps or transfer equipment	1
Equipment has at least 3 feet around it for maneuvering a mobility device	1
Ground level play components for a person using a mobility device	1
Adaptive equipment available	0
Accessible entrance to playground	0
Ground material can be traversed using a mobility device	1
Multi-use trails
Trails and paths at least 3 feet wide	1
There are benches or rest areas	1
Signage is present for navigation	0
Trails and paths are paved	0
Trails and paths are flat and even	1
Trails and paths free of obstacles	1
There is an accessible route connecting the different features in the outdoor area	1
Pool
Pool facility provides water joggers	0
Pool facility provides flotation devices	1
Pool facility has pool wheelchairs	0
Pool facility provides a ramp or lift to enter	1
Pool has zero depth entrance	1
Heated pool is available	0
Staff Training PE
Training on working with persons with different types of disabilities	1
Training on ADA requirements	0
Training on the accessibility features of the facility	1
Training on person-first terminology	1
Training on disability culture	0
Training on communicating with people with different types of disabilities	1
Training on providing encouragement to persons with disabilities	0
Trained to do wheelchair transfers	0
Trained on medications and their effects on exercise	0
Trained how to transfer individuals with mobility impairments in and out of the pool	0
Trained in adaptive physical programming	1
Trained in use of exercise equipment for persons with disabilities	1
Trained on written and electronic resources for reference when working with persons with disabilities	1
Staff at all levels receive disability training	1
Persons with disabilities are included in the training	1
Disability training part of human resources policies	1
Continuing education activities related to working with persons with disabilities are supported	0
Physical activity programs
Are there options for physical activity breaks for employees during the workday?	1
Is the physical activity program at the _____ age appropriate?	0
Is there enough indoor space at the ______ for physical activity programs?	0
Do healthcare providers assess patients' physical activity as a part of an obesity screening?	1
Adaptive equipment is available	1
Program does not require documentation (i.e. doctor's note) before a person with disabilities can participate	0
Accommodations are provided so persons with disabilities can participate	1
Personal assistants are allowed to attend programs to help person with disabilities during physical activity	0
Held at an accessible location	1
Discounts are available to offset the cost of the program	1
There is advertising of the inclusive physical activity program	0
Program is modified so that persons with disabilities can participate	1
Exercise Equipment
Exercise equipment seating can be removed	1
Exercise equipment has audio alerts	0
Paths around equipment are free from obstacles	1
Paths around equipment are at least 3 feet wide	1
Transfer board available	0
Aides to using equipment available such as foot straps, handles or gloves	1
Adaptive exercise equipment available	1
An easy to read display screen	0
Equipment that is easy to adjust	0
Physical Activity School Inclusion Policy
Is there a school policy that prohibits taking away physical activity, such as PE and recess, as a punishment?	1
Are there school policies regarding how much recess time is required for students?	1
Are there school policies on the frequency, duration and intensity of physical activity in PE classes or recess?	1
Are there joint use policies to allow outside groups to use physical activity facilities before and after school hours?	1
Physical Activity Coalition
Physical activity coalition strategically includes coalition members representing the disability community	1
Strategies adopted by the physical activity coalition are inclusive of persons with disabilities	1
Funding dedicated to purchase of adapted equipment	0
Funding dedicated for inclusive programming	1
Funding dedicated to training of inclusive fitness professionals	1
Holds meetings in accessible locations	1
School PE policy
Adaptive equipment provided	0
Tasks are adapted to individual abilities	0
Rules and instructions are adapted	0
Students of all abilities participate in PE class together	1
It is standard practice to include physical activity goals in students' IEPs	1
Students of all abilities participate in extracurricular activities together	1
Adapted sports programs are available in the school	1
Extra time is allowed for persons with disabilities to change before participating	0
Physical Activity Information
Physical activity program materials	1
Fitness club meetups	0
Brochures	1
Equipment Instructions	0
The building's signage	1
Postings on bulletin boards	0
Websites	1
Community Design
Community Travel Assistance
Are there programs that provide low income/elder/child subsidies that make taxis affordable for all ages and incomes?	0
Are there weather related assistance programs in the community, such as snow removal assistance?	1
Are there volunteer run transportation programs available in the community?	1
Are there organized carpool or ride-share options available in the community?	1
Is taxi service available in the community with wheelchair accessible vehicles?	0
Does the ____ provide transportation to and from the site?	1
Does the ____ provide transportation for offsite activities such as after school sports or after work events?	0
Traffic Control Features
Are there traffic control features which help to slow down traffic near the _____?	1
Do the aesthetics of the surrounding area detract people from walking/rolling or biking around the _____?	1
Are there signs or markers that can help pedestrians or bicyclists easily navigate to the _____?	0
Is there a separation or buffer between the street and the sidewalk near the ______?	1
Sidewalks
Slope is not steep	0
Sidewalk is at least 3 feet wide	1
Cross slope is not steep	1
Surface is made of a smooth, flat material	1
There are no breaks in the surface of the sidewalk	0
It is free of barriers or hazards	1
Curb Cuts
Slope is not steep	1
Cross slope is not steep	0
Curb cuts are textured to alert persons with visual impairments	1
Detectable warning spans the full width of the curb cut	0
Curb cut is 3 feet wide	0
Detectable warning contrasts with surrounding surfaces to be seen by persons with low vision	0
It is free of barriers or hazards that obstruct the curb cut	1
Water does not accumulate at bottom of curb cut	0
There are no breaks in the surface of the curbcut	1
Crossings
Auditory crossing signals	1
Crossing guards present	0
Crosswalk is well marked	1
Pedestrian crossing signals available	1
Crossing signals provide time for a person to roll or walk at a pace of 3.5 feet per second	1
Detectable warnings before entering the street	0
Crossing signals include a countdown	1
There are no broken parts of the street	0
Transit Stops
Bench or other seating provided at transit stops	1
Shelter provided at transit stops	0
Transit stop landing pad surface is stable and firm	1
Transit stops are connected to accessible routes to buildings	0
Enough space at transit stops to maneuver using a mobility device	1
Transit stop is well lit	1
Transit vehicles
Buses and trains have ramps	1
Preferred seating is available near the doors	0
Has auditory announcements	1
Buses lower to help people board	1
Buses are limited to 2 wheelchairs at a time	0
Has working lifts	0
Entrances at least 3 feet wide	0
Visual display of stops	1
Transit information
Availability of online information on accessibility of public transportation	1
Availability of accessible website	1
Up to date changes in service accessibility	0
Transit information available in multiple formats (Braille, Audio, Large Print) at stops	1
Accessible mobile transit applications available	0
Staff transit
Training on ADA requirements	1
Training includes accessibility features of buses and trains	1
Training on person first terminology	1
Training on communicating with people with different types of disabilities	0
Staff at all levels receive disability training	1
Persons with disabilities are included in the training	1
Disability training part of Human Resources policies	1
GIS measures
Street connectivity of the jurisdiction (measured by intersection density)	1
Number of full service grocery stores per 10,000 residents located within the largest 3 underserved census tracts within a local jurisdiction	1
Total annual number of farmer-days at farmers' markets per 10,000 residents within a local jurisdiction	1
Percentage of public schools within the largest school district in a local jurisdiction that allow use of their athletic facilitates by the public during non-school hours on a regular basis	1
Percentage of residential parcels within a local jurisdiction located within a half-mile network distance of at least one outdoor public recreational facility	1
Total miles of designated shared-use bike paths and bike lanes relative to the total street miles (excluding limited access highways) that are maintained by a local jurisdiction	1
The percentage of residential and commercial parcels in a local jurisdiction that are located either within a quarter-mile network distance of at least one bus stop or within a half-mile network distance of at least one train stop (including commuter and passenger trains, light rail, subways and street cars)	1
Percentage of zoned land area (in acres) within a local jurisdiction that is zoned for mixed use that specifically combines residential land use with one ore more commercial, institutional, or other public land uses	1
The number of vacant or abandoned buildings (residential and commercial) relative to the total number of buildings located within a local jurisdiction	1
School age population within 1/4 mile of schools over the total school age population of the school district	1
Percentage of students who engage in active commuting to school	1
Percentage of the community's residential area is served by public transportation	1
Percentage of the community's residential area is served by paratransit	1
Community Design Policies
Are there policies or regulations about developing biking and walking/rolling infrastructure in a community?	1
Is funding available for a community to build bicycle/pedestrian enhancements?	1
Are there policies regarding permitted land uses that make an area more or less walkable/bikeable?	0
Policies Public Transit
Are there low income/elder/child subsidies that make transit affordable for all ages and incomes?	0
How often does the bus/train come to the ____ on weekdays?	1
How often does the bus/train come to the ____ on weekends?	1
General Accessibility
Parking
Number of accessible spaces compared to total number of spaces	1
Accessible spaces at least 8 feet wide	0
Number of van accessible parking spaces	1
Payment system can be used from a seated position	0
Surfaces of access aisle are stable, firm, non-slip	0
Accessible spaces are as close as possible to facility entrance	0
Parking spaces connected to facility by an accessible route	1
Accessible spaces designated with signage	1
Loading Zone
Loading zone is at least 3 feet wide	1
Slope is 8.3% or less	1
Vertical clearance is at least 9.5 feet	0
Loading zone is not crowded	0
Distance from loading zone to building is as short as possible	0
Access aisle adjacent to loading zone	0
Designated by signage with the International Symbol of Accessibility	1
Surfaces are stable and non-slip	0
Entrance Routes
Entrance route is at least 3 feet wide	1
Slope is 8.3% or less	0
Accessible route is designated by signage	1
Accessible entrance route coincides with main entrance route	0
Route is free of obstacles or hazards	1
Surfaces level, smooth and non-slip	1
Entrance route is connected to accessible features, such as parking spaces and loading zones	1
Entrance route is a short distance from parking, drop off	0
Ramps
Ramps located on accessible routes	0
Ramps provided at main entrances	0
Slope is 8.3% or less	1
Ramps are at least 3 feet wide	1
Surfaces are stable, non-slip, sturdy	1
Ramp landings measure at least 5 feet by 5 feet	0
Handrails on both sides of ramp	1
Entrances
Doors at least 3 feet wide	1
Door handles operable with a closed fist, without pinching, grasping or twisting the wrist	1
Minimal force required to open door	1
Doors with power assist available	1
Door threshold is flush with the ground or only slightly raised	1
Door handles can be reached from a seated position	0
Automatic door provides enough time to enter	0
Entrance connected to an accessible route	0
Accessible entrance designated with signage	1
Signage
Does signage have high contrast lettering?	1
Do sign have surfaces free surfaces?	0
Is signage posted at eye level?	0
Does signage include Braille text?	1
Does signage include pictograms?	1
Does signage include large print?	1
Are there tactile cues for navigating through the building?	0
Are there visual clues for navigating through the building?	0
Indoor Routes
Route is at least 3 feet wide	1
Slope is 8.3% or less	0
Accessible route is designated by signage	0
Accessible route coincides with main route	0
Route is free of obstacles or hazards	1
Surfaces level, smooth and non-slip	1
Accessible indoor route connects to accessible features of the facility	1
Elevators
Elevator door is at least 3 feet wide	0
Door remains fully open for at least 3 seconds	1
Controls can be operated from a seated position	0
Size of the elevator car allows for maneuvering in mobility device	1
Buttons and controls are marked with raised characters and/or Braille	1
Visual signals for floors	0
Auditory signals for floors	1
Surfaces are stable, firm, non-slip	0
Platform Lifts
Platform measures at least 2.5 feet by 4 feet	1
Controls can be operated from a seated position	0
Surface is stable, firm, non-slip	0
Clear space available outside of lift for approach using mobility device	1
Lift can be used independently	1
Controls are operable with closed fist, without grasping, pinching or twisting the wrist	0
Restrooms
Stall doors are at least 3 feet wide	1
Stall door handles and latches can be operated with a closed fist	1
Restrooms have automatic doors	0
Toilets have automatic flushers	0
Minimal force is required to use flushers	0
Space inside stall provides room to maneuver in a mobility device	1
Stalls have grab bars	1
Sink can be reached from a seated position	0
Paper towels or hand dryer can be reached from a seated position	0
Stairs
Stairs on accessible route	0
Signage designates location of stairs	0
Uniform step height	1
Non-slip material	0
Stable and even	0
Stairway is at least 3 feet wide	0
Railings on both sides	1
Stairs are not important to assess	0
Emergency Preparedness
Number of accessible emergency doors	0
Designated area of rescue assistance for persons with disabilities	0
Emergency exits on an accessible route	1
Plans in place for assisting persons with disabilities in case of emergency	1
Audible emergency alarms are present	0
Visual emergency alarms are present	0
Signs designating area of rescue assistance are present	1
Accessibility Policy
If there are specific accessibility needs that students require, are they included in student Individualized Education Programs?	1
Is there funding available in the community for accessibility improvements at businesses?	1
Is there a policy at a healthcare site that allows personal aids to accompany persons with disabilities to exam and diagnostic rooms?	1
Has an ADAAG assessment been completed for the _____ sector?	1
Weight Scales
Are there assistive mobility devices that can be used by persons with disabilities?	0
Are wheelchair weighing scales available?	1
Do weighing scales provide privacy to patients?	0
Do weighing scales have railings for stability?	1
Are scales marked with large font?	0
Exam Room Equipment
Transfer support available for moving to exam table	1
Exam tables have railings	0
Exam table height is adjustable	1
Entrance is at least 3 feet wide	0
Sufficient space provided for maneuvering inside the room	1
Diagnostic Equipment Seating
Seating is comfortable	1
The seat is firm and stable	0
The height of the seat is adjustable	1
Seating provides head support	0
There are armrest or railings for support	1
Water Fountains
Can be reached from seated position	1
Clear space in front of fountain	1
Controls can be operated without tight grasping, pinching or twisting the wrist	1
Clear space under fountain	0
Staff training general
Training on working with persons with different types of disabilities	1
Training on ADA requirements	1
Training on the accessibility features of the facility	1
Training on person-first terminology	1
Training on disability culture	0
Training on communicating with people with different types of disabilities	1
Training on providing encouragement to persons with disabilities	0
Staff at all levels receive disability training	1
Persons with disabilities are included in the training	1
Disability training part of human resources policies	1
Continuing education activities related to working with persons with disabilities are supported	0
	407	Total
	258	Kept
	149	Removed
